# Supplementary material for: Neurological Sequelae After Paediatric Cryptococcal Meningitis
Source: J Fungi (Basel). 2025 Oct 24;11(11):767. doi: 10.3390/jof11110767 (PMC12653805; doi:10.3390/jof11110767)
Supplement: Supplementary file 1 [file jof-11-00767-s001.zip]

Archive with 2 entries (2 files):
- Supp File S1 Reference list.pdf
- Supp File S2 Table of papers with neurological sequelae.pdf
